# Supplementary material for: Nickel Thiazoledithiolenes: π-Extended Fused-Ring Metal Dithiolenes as Highly Delocalized π-Electron Systems with Stabilized Frontier Orbitals
Source: Molecules. 2025 Oct 6;30(19):3998. doi: 10.3390/molecules30193998 (PMC12525549; doi:10.3390/molecules30193998)
Supplement: Supplementary file 1 [file molecules-30-03998-s001.zip]

Archive with 1 entries (1 files):
- molecules-3866216-supplementary.pdf
